# Supplementary material for: The Effect of Exercise on Cardiovascular Autonomic Nervous Function in Patients with Diabetes: A Systematic Review
Source: Healthcare (Basel). 2023 Oct 1;11(19):2668. doi: 10.3390/healthcare11192668 (PMC10572826; doi:10.3390/healthcare11192668)
Supplement: Supplementary file 1 [file healthcare-11-02668-s001.zip]

Archive with 1 entries (1 files):
- healthcare-2627781-supplementary.pdf
